# Supplementary material for: Integrated Analyses Reveal the Multi-Omics and Prognostic Characteristics of ATP5B in Breast Cancer
Source: Front Genet. 2021 May 28;12:652474. doi: 10.3389/fgene.2021.652474 (PMC8194306; doi:10.3389/fgene.2021.652474)
Supplement: Supplementary file 2 [file Data_Sheet_2.xlsx]

## Sheet: TMA Cancer Tissues
Number	Surgery Time	Survival States	Lifetime	Age	TNM Stages	ER	PR	HER2	Molecular Subtypes	Staining Intensity	Staining Range	IHC Score	ATP5B IHC Group	Age group
1	2001-01-03	0	150	48	2	1	1	0	1	1	80	80	0	0
2	2001-01-11	0	150	60	2	1	0	0	1	1	90	90	0	0
3	2001-02-08	1	32	47	3	1	1	0	1	2	90	180	0	0
4	2001-03-13	0	148	54	3	0	0	0	3	1	90	90	0	0
5	2001-03-14	0	148	72	2	1	0	0	1	1	90	90	0	1
6	2001-04-05	1	147	31	2	1	1	0	1	1	80	80	0	0
7	2001-04-16	0	147	50	3	0	0	1	2	2	90	180	0	0
8	2001-04-24	0	147	57	3	1	1	0	1	2	100	200	1	0
9	2001-05-17	1	33	76	2	0	0	0	3	2	100	200	1	1
10	2001-05-18	0	146	63	1	1	1	0	1	2	90	180	0	0
11	2001-06-06	1	54	82	2	0	0	0	3	2	90	180	0	1
12	2001-06-06	0	145	48	3	0	0	1	2	2	90	180	0	0
13	2001-06-12	1	93	37	2	0	0	0	3	1	90	90	0	0
14	2001-06-21	0	145	34	1	1	1	0	1	2	90	180	0	0
15	2001-06-22	1	114	73	3	1	1	0	1	1	60	60	0	1
16	2001-07-25	1	97	54	2	0	0	0	3	1	90	90	0	0
17	2001-07-31	0	144	56	2	1	1	1	2	1	80	80	0	0
18	2001-08-10	0	143	72	3	0	0	1	2	2	90	180	0	1
19	2001-08-17	0	143	63	2	0	0	1	2	2	90	180	0	0
20	2001-08-21	1	18	51	3	0	0	0	3	2	100	200	1	0
21	2001-08-23	1	17	44	3	0	0	1	2	3	80	240	1	0
22	2001-08-23	0	143	67	1	1	1	0	1	1	70	70	0	1
23	2001-08-27	1	11	48	3	0	0	0	3	2	100	200	1	0
24	2001-09-14	1	82	68	2	0	0	0	3	1	80	80	0	1
25	2001-09-17	0	142	52	2	1	0	1	2	3	90	270	1	0
26	2001-09-19	0	142	55	3	1	0	0	1	3	90	270	1	0
27	2001-10-19	0	141	72	2	1	1	0	1	2	80	160	0	1
28	2001-10-26	0	141	44	2	1	1	0	1	0	0	0	0	0
29	2001-10-29	0	141	77	3	1	1	0	1	2	90	180	0	1
30	2001-10-30	0	141	60	3	1	1	1	2	2	90	180	0	0
31	2001-11-05	0	140	44	2	1	1	0	1	2	90	180	0	0
32	2001-11-29	0	140	38	3	0	1	0	1	1	80	80	0	0
33	2001-12-14	0	139	57	2	0	0	0	3	1	90	90	0	0
34	2002-01-08	0	138	64	2	1	1	0	1	2	90	180	0	0
35	2002-01-15	0	138	44	3	0	0	0	3	2	90	180	0	0
36	2002-01-25	1	32	48	2	1	1	0	1	3	90	270	1	0
37	2002-01-25	0	138	47	2	1	1	0	1	0	0	0	0	0
38	2002-02-01	0	137	47	2	1	1	0	1	2	80	160	0	0
39	2002-02-04	0	137	33	3	1	1	0	1	2	90	180	0	0
40	2002-02-04	1	7	46	3	0	0	1	2	1	90	90	0	0
41	2002-02-19	0	137	39	3	1	0	1	2	3	90	270	1	0
42	2002-02-21	0	137	46	2	0	0	1	2	1	80	80	0	0
43	2002-02-26	0	137	40	3	1	1	1	2	2	90	180	0	0
44	2002-03-12	0	136	61	2	1	1	1	2	2	90	180	0	0
45	2002-03-14	0	136	61	2	1	1	0	1	0	0	0	0	0
46	2002-03-26	1	125	48	3	1	0	0	1	2	30	60	0	0
47	2002-04-11	1	23	40	2	0	0	1	2	2	90	180	0	0
48	2002-04-17	0	135	62	2	0	0	0	3	2	90	180	0	0
49	2002-04-18	0	135	36	3	1	1	0	1	2	80	160	0	0
50	2002-04-19	0	135	38	3	1	1	0	1	2	80	160	0	0
51	2002-04-30	0	135	73	2	0	0	1	2	2	80	160	0	1
52	2002-05-06	1	47	45	2	0	0	1	2	1	40	40	0	0
53	2002-05-10	1	77	76	2	0	0	1	2	2	90	180	0	1
54	2002-05-23	0	134	47	2	1	0	0	1	1	80	80	0	0
55	2002-05-28	0	134	61	2	1	1	0	1	1	80	80	0	0
56	2002-06-03	1	92	78	2	1	0	0	1	1	80	80	0	1
57	2002-06-06	1	31	55	2	1	1	0	1	3	80	240	1	0
58	2002-06-24	0	133	66	2	1	0	0	1	1	80	80	0	1
59	2002-07-11	0	132	48	2	1	0	0	1	2	90	180	0	0
60	2002-07-15	0	132	41	1	1	1	0	1	2	100	200	1	0
61	2002-07-17	0	132	51	2	0	0	0	3	1	90	90	0	0
62	2002-07-26	0	132	45	2	1	1	0	1	2	80	160	0	0
63	2002-08-02	1	53	75	3	1	1	0	1	1	80	80	0	1
64	2002-08-02	0	131	47	2	1	0	0	1	1	80	80	0	0
65	2002-08-29	0	131	56	2	1	1	0	1	1	80	80	0	0
66	2002-09-13	1	23	74	3	1	1	0	1	3	90	270	1	1
67	2002-09-16	0	130	32	2	1	1	0	1	1	70	70	0	0
68	2002-09-18	0	130	72	2	1	0	1	2	1	90	90	0	1
69	2002-10-09	1	15	36	3	0	0	1	2	2	100	200	1	0
70	2002-10-15	0	129	46	2	1	1	0	1	1	60	60	0	0
71	2002-10-23	1	110	63	2	1	0	0	1	1	80	80	0	0
72	2002-11-04	0	128	50	2	1	1	1	2	2	80	160	0	0
73	2002-11-05	1	63	53	3	1	1	0	1	2	90	180	0	0
74	2002-11-07	1	35	63	2	0	0	0	3	3	90	270	1	0
75	2002-11-19	0	128	37	3	1	0	0	1	1	80	80	0	0
76	2002-11-19	0	128	55	2	1	0	0	1	1	70	70	0	0
77	2002-11-22	1	44	40	2	1	1	0	1	1	90	90	0	0
78	2002-11-26	1	78	29	3	0	1	0	1	1	90	90	0	0
79	2002-11-28	0	128	32	2	1	1	0	1	1	70	70	0	0
80	2002-12-02	0	127	45	2	1	1	0	1	1	90	90	0	0
81	2002-12-06	1	4	31	3	0	0	0	3	1	30	30	0	0
82	2002-12-19	1	4	54	3	1	0	0	1	2	100	200	1	0
83	2002-12-26	0	127	52	3	1	1	0	1	1	80	80	0	0
84	2003-03-13	1	62	71	2	0	0	0	3	1	90	90	0	1
85	2003-07-28	0	120	49	2	0	0	1	2	2	90	180	0	0
86	2003-07-31	0	120	69	2	1	1	0	1	1	90	90	0	1
87	2003-08-04	0	119	46	2	0	0	1	2	1	70	70	0	0
88	2003-08-04	0	119	49	2	0	0	0	3	1	90	90	0	0
89	2003-09-03	1	2	82	3	0	0	0	3	2	100	200	1	1
90	2003-09-03	1	110	52	3	0	0	0	3	1	90	90	0	0
91	2003-09-08	0	118	44	3	0	0	1	2	2	80	160	0	0
92	2003-09-22	0	118	51	2	1	1	0	1	1	80	80	0	0
93	2003-10-20	0	117	43	3	0	0	1	2	1	70	70	0	0
94	2003-10-24	0	117	67	2	1	1	1	2	2	90	180	0	1
95	2003-12-02	0	115	51	2	1	1	0	1	1	70	70	0	0
96	2003-12-25	1	68	64	2	0	0	1	2	1	90	90	0	0
97	2003-12-30	1	61	52	3	1	0	1	2	2	95	190	1	0
98	2003-12-30	0	115	68	2	0	0	0	3	1	80	80	0	1
99	2004-01-15	0	114	39	3	0	0	1	2	1	90	90	0	0
100	2004-01-29	0	114	47	3	1	1	1	2	1	90	90	0	0
101	2004-01-30	0	114	41	2	0	0	0	3	1	80	80	0	0
102	2004-02-24	0	113	61	2	0	0	1	2	1	70	70	0	0
103	2004-03-05	0	112	65	2	1	0	1	2	1	80	80	0	1
104	2004-03-15	0	112	50	3	0	0	1	2	1	80	80	0	0
105	2004-03-23	0	112	42	2	0	0	0	3	1	70	70	0	0
106	2004-03-23	0	112	40	2	1	1	0	1	1	50	50	0	0
107	2004-04-05	0	111	57	1	1	0	0	1	1	80	80	0	0
108	2004-04-16	0	111	47	2	1	1	1	2	1	90	90	0	0
109	2004-04-21	0	111	67	2	1	0	1	2	1	90	90	0	1
110	2004-04-26	0	111	59	2	0	0	1	2	2	90	180	0	0
111	2004-04-29	0	111	46	3	1	1	0	1	2	90	180	0	0
112	2004-05-10	0	110	34	2	0	0	1	2	2	90	180	0	0
113	2004-05-18	1	79	73	3	1	1	1	2	2	80	160	0	1
114	2004-05-25	1	80	56	3	0	0	0	3	2	90	180	0	0
115	2004-05-25	0	110	59	1	0	0	0	3	1	70	70	0	0
116	2004-05-27	0	110	53	1	1	0	0	1	0	0	0	0	0
117	2004-06-01	1	46	72	2	0	0	0	3	1	80	80	0	1
118	2004-06-14	0	109	52	2	1	1	0	1	1	90	90	0	0
119	2004-06-17	1	59	75	2	1	1	0	1	1	80	80	0	1
120	2004-06-17	0	109	33	3	0	0	0	3	1	80	80	0	0
121	2004-06-24	0	109	64	2	0	0	0	3	1	80	80	0	0
122	2004-06-24	0	109	43	3	0	1	0	1	1	90	90	0	0
123	2004-06-28	0	109	71	1	0	0	0	3	2	100	200	1	1
124	2004-07-12	0	108	49	2	0	1	0	1	1	90	90	0	0
125	2004-07-13	0	108	83	3	0	0	0	3	1	90	90	0	1
126	2004-07-14	0	108	50	1	0	0	0	3	1	90	90	0	0
127	2004-07-28	1	9	54	3	1	1	1	2	2	90	180	0	0
128	2004-07-30	0	108	42	2	1	1	1	2	1	50	50	0	0
129	2004-08-05	0	107	51	2	1	1	0	1	0	0	0	0	0

## Sheet: TMA Normal Tissues
Number	Surgery Time	Survival States	Lifetime	Age	TNM Stages	Staining Intensity	Staining Range	IHC Score
1	2001-01-03	0	162	48	2	1	35	35
2	2001-01-12	0	162	45	2	0	0	0
3	2001-03-13	0	160	54	3	1	10	10
4	2001-03-14	0	148	72	2	1	20	20
5	2001-04-06	1	145	83	-	1	70	70
6	2001-04-16	0	159	50	3	1	60	60
7	2001-05-17	1	33	76	2	1	85	85
8	2001-05-18	0	146	63	1	0	0	0
9	2001-06-04	0	145	49	2	1	5	5
10	2001-06-06	1	54	82	2	1	90	90
11	2001-06-12	1	93	37	2	1	85	85
12	2001-06-21	0	157	34	1	1	40	40
13	2001-08-10	0	143	72	3	1	15	15
14	2001-08-17	0	155	63	2	1	30	30
15	2001-08-21	1	18	51	3	0	0	0
16	2001-08-23	0	155	67	1	0	0	0
17	2001-08-27	1	11	48	3	1	45	45
18	2001-09-04	1	95	47	1	0	0	0
19	2001-09-17	0	154	52	2	0	0	0
20	2001-10-25	0	153	45	2	0	0	0
21	2001-10-29	0	141	77	3	1	10	10
22	2002-01-25	1	32	48	2	1	90	90
23	2002-01-25	0	150	47	2	1	40	40
24	2002-02-04	0	137	33	3	2	85	170
25	2002-02-19	0	149	39	3	0	0	0
26	2002-02-21	0	149	46	2	2	70	140
27	2002-02-27	0	149	44	2	1	75	75
28	2002-02-28	1	83	45	-	1	15	15
29	2002-04-11	1	23	40	2	0	0	0
30	2002-04-18	0	147	36	3	0	0	0
31	2002-05-10	1	77	76	2	1	30	30
32	2002-05-23	0	134	47	2	0	0	0
33	2002-06-28	0	145	52	2	1	50	50
34	2002-07-11	0	144	48	2	1	55	55
35	2002-07-15	0	144	41	1	0	0	0
36	2002-07-26	0	132	45	2	1	80	80
37	2002-08-02	1	53	75	3	1	25	25
38	2002-09-17	0	142	50	3	0	0	0
39	2002-09-18	0	142	72	2	0	0	0
40	2002-10-18	1	60	54	2	1	5	5
41	2002-10-28	0	129	54	2	1	10	10
42	2002-11-04	0	140	50	2	1	55	55
43	2002-11-05	0	140	40	3	1	30	30
44	2002-11-28	0	140	32	2	1	65	65
45	2002-12-10	0	139	66	2	0	0	0
46	2003-01-24	0	126	48	2	1	70	70
47	2003-07-28	0	132	49	2	1	85	85
48	2003-07-31	0	132	69	2	1	60	60
49	2003-08-04	0	131	46	2	1	60	60
50	2003-08-04	0	119	49	2	0	0	0
51	2003-09-03	1	2	82	3	1	40	40
52	2003-10-20	0	117	43	3	1	65	65
53	2003-11-12	1	85	37	1	1	70	70
54	2003-11-27	0	128	49	2	0	0	0
55	2003-12-02	0	127	51	2	1	70	70
56	2003-12-15	0	115	39	2	0	0	0
57	2003-12-30	1	61	52	3	1	10	10
58	2003-12-30	0	127	68	2	1	20	20
59	2004-01-15	0	114	39	3	1	15	15
60	2004-01-30	0	114	41	2	1	85	85
61	2004-02-02	0	113	76	1	1	10	10
62	2004-02-24	0	113	61	2	1	90	90
63	2004-03-05	0	112	65	2	0	0	0
64	2004-03-08	0	112	60	2	1	30	30
65	2004-03-15	0	124	50	3	0	0	0
66	2004-03-23	0	112	42	2	1	70	70
67	2004-04-16	0	123	47	2	1	55	55
68	2004-04-26	0	123	59	2	0	0	0
69	2004-05-25	0	110	59	1	1	10	10
70	2004-06-01	1	46	72	2	0	0	0
71	2004-06-17	0	121	33	3	0	0	0
